# Supplementary material for: Intramolecular Charge Transfer of Curcumin and Solvation Dynamics of DMSO Probed by Time-Resolved Raman Spectroscopy
Source: Int J Mol Sci. 2022 Feb 2;23(3):1727. doi: 10.3390/ijms23031727 (PMC8835799; doi:10.3390/ijms23031727)
Supplement: Supplementary file 1 [file ijms-23-01727-s001.zip]

Archive with 1 entries (1 files):
- ijms-1538852-supplementary.pdf
